# Supplementary material for: DNA-Immobilized Special Conformation Recognition of L-Penicillamine Using a Chiral Molecular Imprinting Technique
Source: Polymers (Basel). 2022 Oct 2;14(19):4133. doi: 10.3390/polym14194133 (PMC9571851; doi:10.3390/polym14194133)
Supplement: Supplementary file 1 [file polymers-14-04133-s001.zip]

Archive with 1 entries (1 files):
- polymers-1860620-supplementary.pdf
